# Supplementary material for: PRMT-1 and p120-Catenin as EMT Mediators in Osimertinib Resistance in NSCLC
Source: Cancers (Basel). 2023 Jul 1;15(13):3461. doi: 10.3390/cancers15133461 (PMC10340662; doi:10.3390/cancers15133461)
Supplement: Supplementary file 1 [file cancers-15-03461-s001.zip]

Archive with 2 entries (2 files):
- Formatted Westerns.pdf
- Racherla et. al. Supplementary data.pdf
